# Supplementary material for: TIM3 and TIGIT-expressing CD4 T cells are impacted by kidney transplantation and associated with risk of infection
Source: Front Immunol. 2025 May 22;16:1550154. doi: 10.3389/fimmu.2025.1550154 (PMC12137242; doi:10.3389/fimmu.2025.1550154)
Supplement: Supplementary file 2 [file DataSheet2.xlsx]

## Sheet: CD4
Population	PC1	PC2
CD4+Naive+TIGIT	-0.0355336	0.203745
CD4+Naive	-0.0973975	0.188608
CD4+Naive.1	0.285252	0.239607
CD4+Naive+CXCR3+TIM3	-0.201152	-0.0171745
CD4+CM+TIM3	-0.164752	-0.0586021
CD4+EM+CD127+TIM3	-0.225519	-0.142054
CD4+EM+CD127+CD25	-0.0955168	-0.189766
CD4+Naive+CD25	-0.151554	0.114657
CD4+CM	-0.0193488	0.0456818
CD4+EM	0.145826	-0.340838
CD4+EM+CD57	-0.0567445	-0.367997
CD4+CM+CD25	-0.270095	-0.00716216
CD4+EM+CD25	-0.261851	-0.123732
CD4+EM+CD127	-0.176649	-0.0193575
CD4+CM.1	0.0347088	0.0749005
CD4+TEMRA+CD57	0.184461	-0.238244
CD4+Naive+CD57+CD25	0.212047	-0.21817
CD4+CM+CD57+TIGIT	-0.316736	-0.186411
CD4+CM+CD57+CD25	0.0536058	-0.291888
CD4+CM+CXCR5	-0.0639177	0.103643
CD4+EM+TIGIT	-0.0927613	0.150951
CD4+Naive+CD57+CD25.1	0.156099	-0.329994
CD4+Naive+CD57+CD25+CXCR3+TIM3	0.0688939	-0.283007
CD4+Naive+CD57+CXCR3+TIM3	0.0567415	-0.187556
CD4+CM+TIGIT	-0.160174	0.121859
CD4+EM+TIGIT.1	-0.367435	-0.133411
CD4+EM+CD25.1	-0.332487	-0.0506199
CD4+EM+TIGI+CXCR5	-0.245195	-0.0141872

## Sheet: CD8
Population	PC1	PC2
CD8+EM+CD28+CD127+TIGIT	-0.203587	0.286151
CD8+EM+CD28+CD127+TIGIT+KLRG1	-0.18199	0.319081
CD8+EM+CD28+KLRG1+TIGIT	0.112821	0.233596
CD8+EM+CD28+KLRG1+TIGIT+CD57	0.134513	0.227291
CD8+EM+CD28+KLRG1+CD57	0.15136	0.0146981
CD8+SCM+CD57+KLRG1+KLRC2	0.339177	0.0922572
CD8+TEMRA+CD57KLRG1+KLRC1	0.153429	-0.061181
CD8+CM+CD28+KLRG1+TIGIT	-0.158831	0.270083
CD8+EM+CD57+TIGIT	0.0830465	0.214249
CD8+EM+CD57+KLRG1+TIGIT	0.239414	0.252624
CD8+EM+CD57+KLRG1	0.110042	-0.0578326
CD8+TEMRA+CD57	0.0953802	0.040538
CD8+EM+CD28+CD127	-0.250534	0.234886
CD8+TEMRA+CD57+KLRG1+TIGIT	0.263679	0.0951292
CD8+TEMRA+KLRG1+TIGIT	0.210763	0.142236
CD8+TEMRA+KLRG1+TIGIT.1	0.128916	0.178769
CD8+TEMRA+CD57+KLRG1	0.0999972	-0.32139
CD8+TEMRA+CD57+KLRG1+TIGIT+KLRC1	0.100289	-0.327532
CD8+Naive	-0.313116	-0.168257
CD8+SCM+KLRC1+KLRC2+TIGIT+CD57+KLRG1	0.308073	-0.00763877
CD8+Naive+TIGIT	0.0621799	-0.328965
CD8+SCM+CD39+TIGIT+CD57+KLRG1	0.11403	-0.145772
CD8+SCM+CD39+CD57	0.192911	-0.0718861
CD8+SCM+CD39+CD57+CD244	-0.0597104	-0.0894424
CD8+CM+CD57+KLRG1+KLRC2	0.309188	0.0786778
CD8+SCM+KLRC1+KLRC2+TIGIT+CD57	0.25076	0.0760169
